# Supplementary material for: Scaling up impact of malaria control programmes: a tale of events in Sub-Saharan Africa and People’s Republic of China
Source: Infect Dis Poverty. 2012 Nov 1;1:7. doi: 10.1186/2049-9957-1-7 (PMC3710198; doi:10.1186/2049-9957-1-7)
Supplement: Additional file 2 — Trends in the incidence of malaria in selected Africa countries and P.R. China from 1960–2011. [file 2049-9957-1-7-S2.xlsx]

## Sheet: Sheet1
					Trends in the incidence of malaria in selected Africaq countries and China from 1960-2011Log10(1/10.000).					Africa countries and China from 1960-2011
	1960	1965	1970	1975	1980	1985	1990	1995	2000	2005	2010	2011	Scaling Up Impact	Impact on Incidence	Impact on mortality	Life expectancy
Nigeria	2.47567	2.47712	2.32428	2.29885	2.33244	2.36736	2.42325	2.39794	2.30103	2.25768	2.24304	2.18752	0.45	30	28	48
CAR	2.48996	2.48714	2.47567	2.44716	2.4199	2.3962	2.19033	2.26717	2.26717	2.1965	2.1875	2.15534	0.49	48	46	51
Cameroon	2.40483	2.3962	2.30103	2.30103	2.3962	2.30103	2.17026	2.17898	2.17609	2.14613	2.1461	1.94448	0.63	68	63	60
Ghana	2.36361	2.3962	2.42325	2.29885	2.25285	2.29885	2.11394	2.07188	2	1.98677	1.88649	1.50515	0.68	32	45	54
China	2.13354	2.97589	2.92428	3.09691	2.86923	1.91908	1.17609	0.875061	-0.721246	-0.920819	-1.29243	-1.45593	0.97	98	99	94.3
	1960	1965	1970	1975	1980	1985	1990	1995	2000	2005	2010	2011	Scaling Up Impact	Impact on Incidence	Impact on mortality	Life expectancy
Rwanda	2.41664	2.3962	2.42975	2.4456	2.39794	2.3962	2.22531	2.23045	2.29003	2.18752	1.97313	1.819	0.78
Senegal	2.47567	2.49415	2.47567	2.39794	2.3962	2.30103	2.27646	2.25527	2.11394	1.98677	1.89209	1.57978	0.83	42	34	60
South Africa	2.4183	2.41162	2.39794	2.32222	2.30103	2.21748	1.90309	2.23045	2.11394	1.8451	1.6721	1.32222	0.91	63	73	59
Gambia	2.16732	2.16137	2.16137	2.17026	2.17609	2.19033	2.1959	2.16732	2.11394	1.98677	1.76343	1.23045	0.94	76	58	62
China	2.13354	2.97589	2.92428	3.09691	2.86923	1.91908	1.17609	0.875061	-0.721246	-0.920819	-1.29243	-1.45593	0.97	98	99	94.3
					Morbidity rate in Selected African Cpuntries and China(!/!0.000)						(1/10.000)
	1960	1965	1970	1975	1980	1985	1990	1995	2000	2005	2010	2011	Scaling Up Impact	Impact on Incidence	Impact on mortality	Life expectancy
CAR	309	307	299,00	280,00	299,00	249,00	155,00	185,00	185,00	155,00	154,00	124,00	0.49	30	28	48
Cameroon	254,00	249,00	200,00	200,00	249,00	200,00	148,00	151,00	150,00	149,00	140,00	88,00	0.63	48	46	51
Ghana	231,00	249,00	165,00	199,00	179,00	199,00	130,00	118,00	100,00	97,00	77,00	32,00	0.68	68	63	60
Nigeria	199,00	300,00	211,00	199,00	215,00	233,00	265,00	250,00	200,00	181,00	175,00	133,00	0.45	32	45	54
China	136,00	946,00	840,00	1250,00	740,00	83,00	15,00	7.5	0.19	0.12	0.051	0.035	0.97	98	99	94.3
	1960	1965	1970	1975	1980	1985	1990	1995	2000	2005	2010	2011	Scaling Up Impact	Impact on Incidence	Impact on mortality	Life expectancy
South Africa	262	258	250	210	200	165	90	170	130	70	47	21	0.91
Gambia	147	145	145	148	150	155	157	148	130	97	58	17	0.94
Rwanda	261	249	265	279	250	249	168		195	154	94	44	0.78	63	73	59
Senegal	299	312	299	250	249	200	189	180	130	97	78	38	0.83	76	58	62
China	136	946	840	1250	740	83	15	7.5	0.19	0.12	0.051	0.035	0.97	98	99	94.3
